# Supplementary material for: Investigating the Metabolic Benefits of Magnetic Mitohormesis in Patients with Type 2 Diabetes Mellitus
Source: J Clin Med. 2025 Sep 11;14(18):6413. doi: 10.3390/jcm14186413 (PMC12470278; doi:10.3390/jcm14186413)
Supplement: Supplementary file 1 [file jcm-14-06413-s001.zip]

Archive with 1 entries (1 files):
- jcm-3831765-supplementary.pdf
